# Supplementary material for: Bright split red fluorescent proteins for the visualization of endogenous proteins and synapses
Source: Commun Biol. 2019 Sep 17;2:344. doi: 10.1038/s42003-019-0589-x (PMC6749000; doi:10.1038/s42003-019-0589-x)
Supplement: Supplementary file 3 — Supplementary Data 1 [file 42003_2019_589_MOESM3_ESM.xlsx]

## Sheet: Figure 1A and Supp Fig 5
direct fusion mNG2
	date	trace	Brightness (cps)
	180302	1	1252
	180302	3	1226
	180302	5	1211
	180302	7	1187
	180302	9	1199
	180302	11	1202
	180302	13	1237
	180302	15	1141
	180302	17	1089
	180302	19	1180
mNG2[1-10]/mNG2[11]-TagBFP
	date	trace	Brightness (cps)
	180302	31	1274
	180302	33	1345
	180302	35	1261
	180302	37	1153
	180302	39	1190
	180302	41	1252
	180302	43	1217
	180302	45	1154
	180302	47	1276
	180302	49	1004
cotransfection of GFP[1-10] and mIFP-P2A-GFP[11]-SpyCatcher
	date	trace	Brightness (cps)
	180523	61	203
	180523	63	223
	180523	65	208
	180523	67	225
	180523	69	245
	180523	71	205
	180523	73	218
	180523	75	223
	180523	77	209
	180523	79	222
	180523	81	220
	180523	83	202
	180523	85	238
	180523	87	254
	180523	89	249
direct fusion of split GFP
	date	trace	Brightness (cps)
	180523	31	206
	180523	33	220
	180523	35	184
	180523	37	215
	180523	39	228
	180523	41	225
	180523	43	212
	180523	45	228
	180523	47	207
	180523	49	203
	180523	51	197
	180523	53	191
	180523	55	228
	180523	57	209
	180523	59	210
mIFP-P2A-sfCherry2(FL)
	date	trace	Brightness (cps)
	180527	1	73
	180527	3	98
	180527	5	81
	180527	7	96
	180527	9	66
	180527	11	95
	180527	13	82
	180527	15	90
	180527	17	84
	180527	19	115
	180527	21	125
	180527	23	98
	180527	25	112
	180527	27	92
	180527	29	80
sfCherry3C[1-10]/sfCherry2[11]-spy
	date	trace	Brightness (cps)
	180527	31	87
	180527	33	81
	180527	35	87
	180527	37	88
	180527	39	87
	180527	41	72
	180527	43	76
	180527	45	89
	180527	47	81
	180527	49	77
sfCherry3V[1-10]/sfCherry2[11]-spy
	date	trace	Brightness (cps)
	180527	51	49
	180527	53	64
	180527	55	59
	180527	57	39
	180527	59	56
sfCherry2[1-10]/mIFP-P2A-sfCherry2[11]-SpyCatcher
	date	trace	Brightness (cps)
	180620	6	76
	180620	7	78
	180620	8	72
	180620	9	80
	180620	10	59
	180620	11	68
	180620	12	67
	180620	13	79
	180620	14	82
	180620	15	72
mIFP-P2A-sfCherry2(FL)
	date	trace	Brightness (cps)
	180620	16	69
	180620	17	62
	180620	18	74
	180620	19	74
	180620	20	121
	180620	21	68
	180620	22	64
	180620	23	73
	180620	24	87
	180620	25	54
	180620	26	68

## Sheet: Figures 5 & 6
Normalized NLG-1 GRASP and NLG-1 CLASP values for Figures 5 and 6
Fig 5E	Fig 5E	Fig 5F	Fig 5F	Fig 6F	Fig 6F	Fig 6G	Fig 6G
% NLG-1 GRASP WT	% NLG-1 GRASP; clr-1	% NLG-1 CLASP WT	% NLG-1 CLASP; clr-1	% PHB-AVA NLG-1 CLASP WT	% PHB-AVA NLG-1 CLASP; clr-1	% AVA-VA/DA NLG-1 GRASP WT	% AVA-VA/DA NLG-1 GRASP; clr-1
0	0	7	0	1462	0	1552	0
0	0	226	0	47	12	0	0
308	0	2219	223	188	29	479	0
105	0	439	1072	186	1	69	0
343	29	63	339	61	0	93	266
234	0	46	0	1079	140	4426	867
9	0	437	25	1805	21	2473	0
8	84	0	0	2	71	0	0
0	0	0	0	425	0	1109	0
22	0	0	114	66	114	0	1882
30	35	0	90	395	7	0	60
165	0	122	484	105	57	0	109
327	0	165	22	498	582	1051	3413
363	16	1042	16	0	116	59	220
334	1	0	0	60	39	570	111
95	59	254	0	143	34	746	126
3	137	573	74	47	0	0	0
344	42	41	0	14	0	0	0
224	0	485	998	98	96	302	71
44	178	885	0	292	0	0	279
43	38	709	30	32	0	107	0
63	0	0	0	100	0	368	0
117	2	13	69	0	0	606	0
4	81	0	0	177	0	247	0
105	0	163	57	643	0	3230	0
140	0	0	17	86	0	0	0
2	0	35	0	78	49	0	0
57	0	290	0	115	0	38	0
144	19	0	131	0	0	0	0
0	0	78	0	968	0	2950	94
22	2	2979	0	51	0	0	0
452	45	0	177	203	0	0	0
44	23	71	0	471	0	677	0
8	9	44	0	17	0	0	0
187	0	584	0	104	33	136	0
693		1156	72	64		0	0
0		740	254	101		107	0
197		329	0	22		130	40
10			0	34		0	399
208			173	0		0	0
232			0	1338		1113
220			0			0
117			327			2264
715			92			245
350			99
0
36
15
100	0	100	16	100	0	100	0
